# Supplementary material for: Profiling of ERBB receptors and downstream pathways reveals selectivity and hidden properties of ERBB4 antagonists
Source: iScience. 2024 Jan 9;27(2):108839. doi: 10.1016/j.isci.2024.108839 (PMC10831936; doi:10.1016/j.isci.2024.108839)
Supplement: Table S1. Plasmids used, related to Figure 1 — Barcode sequences for RNA reporters linked to each sensor are also provided. n. a., not applicable. [file mmc2.xlsx]

## Sheet: Table S1
No	Plasmid_name	Barcode_ID	Barcode_sequence	Purpose	Source	Identifier
1	pcDNA3_EGFR-Glink-NTEV-tcs-GV-2HA	n.a.	n.a.	EGFR receptor for split TEV assay	Wehr et al., 201732	N/A
2	pcDNA3_ERBB3-Glink-NTEV-tcs-GV-2HA	n.a.	n.a.	ERBB3 receptor for split TEV assay	Wehr et al., 201732	N/A
3	pcDNA3_2_ERBB2-var1-V5	n.a.	n.a.	ERBB2 receptor for ERBB2/ERBB3 heterodimer split TEV recuitment assay	Wehr et al., 201732	N/A
4	pcDNA3_ERBB4-JMa-CVT1-Glink-NTEV-tcs-GV-2HA	n.a.	n.a.	ERBB4 receptor for split TEV assay	Wehr et al., 201732	N/A
5	pcDNA3.1_Zeo_3xSH2(GRB2)-CTEV-2HA	n.a.	n.a.	adapter for RTK split TEV recruitment assays	Wintgens et al., 201937	N/A
6	pTag4C_ERBB4-JMa-CVT1-Glink-CTEV-2HA	n.a.	n.a.	ERBB4 receptor for homodimer split TEV assay	Wehr et al., 201732	N/A
7	pTag4C_SP-HTR2A-V2R-NTEV-tcs-GV-HA	n.a.	n.a.	HTR2A receptor for split TEV assay	Galinski et al., 201835	N/A
8	pcDNA3.1_Zeo_ARRB2-var1-1-383-Glink-CTEV-2HA	n.a.	n.a.	adapter for GPCR split TEV recruitment assays	Galinski et al., 201835	Addgene #194382
9	pcDNA3.1(+)	n.a.	n.a.	blank	Thermo Fisher Scientific	Cat# V79020
10	pGL4.20_10xUAS-MLP-luc2/Puro	n.a.	n.a.	luciferase readout for split TEV assays	Wu et al, 2022	Addgene #194383
11	pDONR/ZEO	n.a.	n.a.	donor Gateway vector	Thermo Fisher Scientific	Cat#12535035
12	pcDNA_attR1-ORF-attR2-NTEV-tcs-GV-2xHA_DEST	n.a.	n.a.	destination NTEV Gateway vector	Wu et al, 2022	Addgene #194385
13	pcDNA_attR1-ORF-attR2-CTEV-2xHA_DEST	n.a.	n.a.	destination CTEV Gateway vector	Wehr et al., 201732	N/A
14	pDONR/221_P4r_P3r	n.a.	n.a.	donor Gateway vector	Thermo Fisher Scientific	N/A
15	pENTR/221_attL1_MLPmin_attL4	n.a.	n.a.	entry Gateway vector	Herholt et al., 201893	N/A
16	pENTR/221_attL3_BarocdeLibrary_attL2	n.a.	n.a.	entry Gateway vector	Herholt et al., 201893	N/A
17	pGL4.16-10xUAS-CMVmin-E00372-S074	E00372	ATCACTTTAATCCTTTTCTATCACGGTGTTCTAACATATCATTACTCTA	barcoded assay, UAS sensor for split TEV assays	This paper	N/A
18	pGL4.16-10xUAS-CMVmin-E00373-S074	E00373	TTACTACTCTTTTACTACATTCTCGGTGTACATATCAATCAAATCACAT	barcoded assay, UAS sensor for split TEV assays	This paper	N/A
19	pGL4.16-10xUAS-CMVmin-E00374-S074	E00374	TACTCAAATACTTCTACTTTACAGGCTGACTTTTACTTCTATACTACAT	barcoded assay, UAS sensor for split TEV assays	This paper	N/A
20	pGL4.16-10xUAS-CMVmin-E00376-S074	E00376	ATCATCTACAAAACATTCTAACAGCCTGATCTATCTACAAACTTTCAAA	barcoded assay, UAS sensor for split TEV assays	This paper	N/A
21	pGL4.16-10xUAS-CMVmin-E00382-S074	E00382	TTACCTTTACATACATACATAGACCCTCAACATAATCCTTTTCTACAAA	barcoded assay, UAS sensor for split TEV assays	This paper	N/A
22	pGL4.16-10xUAS-CMVmin-E00383-S074	E00383	TACTATCATACTCTTTCTTTAGAGCCTGACTTTTCTATTACACATATCA	barcoded assay, UAS sensor for split TEV assays	This paper	N/A
23	pGL4.16-10xUAS-CMVmin-E00385-S074	E00385	ATCAACATTACTACATCAAAAGTGGGTGTCAAAACATCTTTACATACAT	barcoded assay, UAS sensor for split TEV assays	This paper	N/A
24	pGL4.16-10xUAS-CMVmin-E00386-S074	E00386	ATCACTTTAATCTTACTCTAAGAGCGTCATCTATACTATCATTACTACT	barcoded assay, UAS sensor for split TEV assays	This paper	N/A
25	pGL4.16-10xUAS-CMVmin-E00388-S074	E00388	ACATTCTACTTTTACTCTTTACAGCCACACTTTTCTAAATCAATCTCTA	barcoded assay, UAS sensor for split TEV assays	This paper	N/A
26	pGL4.16-10xUAS-CMVmin-E00389-S074	E00389	ACATTCTATTACCAAATCTATGAGCGTCATCTAACATCAAAAATCCTTT	barcoded assay, UAS sensor for split TEV assays	This paper	N/A
27	pGL4.16-10xUAS-CMVmin-E00391-S074	E00391	ATCAACATTACTATCATCTATGTCCGTCATCTATTACTCTATCTATCTA	barcoded assay, UAS sensor for split TEV assays	This paper	N/A
28	pGL4.16-10xUAS-CMVmin-E00395-S074	E00395	CTTTACATTCTATCTACTTTACTGCGtGACTTTTTACCAAAAATCATCA	barcoded assay, UAS sensor for split TEV assays	This paper	N/A
29	pGL4.16-10xUAS-CMVmin-E00401-S074	E00401	TTACATCATCTATACTACATTGTCCCTCAACATATCAATCATCTATCTA	barcoded assay, UAS sensor for split TEV assays	This paper	N/A
30	pGL4.16-10xUAS-CMVmin-E00402-S074	E00402	TACTACATATCAATCATCTATCTCCGACTTCTACAAATCTACAAACTTT	barcoded assay, UAS sensor for split TEV assays	This paper	N/A
31	pGL4.16-10xUAS-CMVmin-E00403-S074	E00403	TACTTCTATACTTTACTCTATGAGCGTGTTCTATACTCTTTCTTTATCA	barcoded assay, UAS sensor for split TEV assays	This paper	N/A
32	pGL4.16-10xUAS-CMVmin-E00404-S074	E00404	TTACaATCTCTCTCTATCtATcaCGGACATCTAAATCATCaTCTACTTT	barcoded assay, UAS sensor for split TEV assays	This paper	N/A
33	pGL4.16-10xUAS-CMVmin-E00424-S074	E00424	ATCAATCACAAATCTATCTAACACCGTGTTCTATTACAATCCTTTTTAC	barcoded assay, UAS sensor for split TEV assays	This paper	N/A
34	pGL4.16-10xUAS-CMVmin-E00425-S074	E00425	CTTTTACTCAAAAATCACATACAGGGTCAACATCTTTCTTTATCACAAA	barcoded assay, UAS sensor for split TEV assays	This paper	N/A
35	pGL4.16-10xUAS-CMVmin-E00427-S074	E00427	ATCAACATAATCACATCTTTAGAGCCTGACTTTACATTACTTACTACAT	barcoded assay, UAS sensor for split TEV assays	This paper	N/A
36	pGL4.16-CRE-CMV-E00482-S066	E00482	ACATCTTTAATCTTACTCTAACTGGGTGTTCTAACATAATCATCAATCA	barcoded assay, cAMP/Ca2+ sensor	This paper	N/A
37	pGL4.16-CRE-CMV-E00483-S066	E00483	CTTTTACTTACTTACTACATTGTGGGTGTACATAACTCTTTACATAATC	barcoded assay, cAMP/Ca2+ sensor	This paper	N/A
38	pGL4.16-CRE-CMV-E00484-S066	E00484	ATCATACTCAAAATCATCTAACAGCGACTTCTAAATCAATCTTACAATC	barcoded assay, cAMP/Ca2+ sensor	This paper	N/A
39	pGL4.16-CRE-CMV-E00487-S066	E00487	ACATTCTAACATTCTATCTATCACGCACATCTACTTTACATTACTACAT	barcoded assay, cAMP/Ca2+ sensor	This paper	N/A
40	pGL4.16-CRE-CMV-E00488-S066	E00488	ACATATCATTACATCACTTTAGACCGAGACTTTATCAAATCTCTATCTA	barcoded assay, cAMP/Ca2+ sensor	This paper	N/A
41	pGL4.16-CRE-CMV-E00489-S066	E00489	ATCATCTAATCACAAATCTAAGACCGTCTTCTATACTCAAAATCACTTT	barcoded assay, cAMP/Ca2+ sensor	This paper	N/A
42	pGL4.16-CRE-CMV-E00490-S066	E00490	TTACACATTTACACATTCTATCTGGCTGTTCTATACTCAAACTTTTCTA	barcoded assay, cAMP/Ca2+ sensor	This paper	N/A
43	pGL4.16-CRE-CMV-E00495-S066	E00495	ACATTACTTTACACATACATTCAGGCTCTACATATCATCTAATCAACAT	barcoded assay, cAMP/Ca2+ sensor	This paper	N/A
44	pGL4.16-CRE-CMV-E00497-S066	E00497	ACATACATAATCCTTTCTTTTCAGGGAGACTTTATCAACATTCTATACT	barcoded assay, cAMP/Ca2+ sensor	This paper	N/A
45	pGL4.16-CRE-CMV-E00502-S066	E00502	CAAAACATTACTACATTCTAACACGGTGTTCTACAAACTTTTACTCTTT	barcoded assay, cAMP/Ca2+ sensor	This paper	N/A
46	pGL4-sEGFP-EGR1p-E00129-S093	E00129	ATCATCTACAAACTTTACATAGACCGACAACATTCTATACTTCTATACT	barcoded assay, MAPK sensor	This paper	N/A
47	pGL4-sEGFP-EGR1p-E00130-S093	E00130	AATCATCATACTTCTAACATTGAGGCAGAACATTACTTCTATACTCTTT	barcoded assay, MAPK sensor	This paper	N/A
48	pGL4-sEGFP-EGR1p-E00131-S093	E00131	TTACCTTTACATAATCACATAGTCCCTCAACATTTACAATCACATTCTA	barcoded assay, MAPK sensor	This paper	N/A
49	pGL4-sEGFP-EGR1p-E00143-S093	E00143	ATCATCTAATCAAATCACATTGAGGCACTACATAATCCTTTCAAAAATC	barcoded assay, MAPK sensor	This paper	N/A
50	pGL4-sEGFP-EGR1p-E01485-S093	E01485	AATCTACTATCATCTATCTATCAGGCAGTTCTATCTAAATCCTTTTTAC	barcoded assay, MAPK sensor	This paper	N/A
51	pGL4-sEGFP-EGR1p-E01486-S093	E01486	TCTAATCACAAACTTTACATTCTGGCTCTACATTACTACATTACTATCA	barcoded assay, MAPK sensor	This paper	N/A
52	pGL4-sEGFP-EGR1p-E01487-S093	E01487	CAAACAAAACATTCTACAAAAGTGCCAGACAAATTACCTTTCTTTACAT	barcoded assay, MAPK sensor	This paper	N/A
53	pGL4-sEGFP-EGR1p-E01488-S093	E01488	TTACTACTACATACATTCTATGTCGCACTTCTAACATCTTTTCTATACT	barcoded assay, MAPK sensor	This paper	N/A
54	pGL4-sEGFP-EGR1p-E01489-S093	E01489	ACATCTTTAATCCAAACTTTACACCGAGACTTTCTTTTACTTTACTACT	barcoded assay, MAPK sensor	This paper	N/A
55	pGL4-sEGFP-EGR1p-E01490-S093	E01490	AATCATCAATCAACATCTTCAGACGGAGTCTTTCAAATACTCTTTTTAC	barcoded assay, MAPK sensor	This paper	N/A
56	pGL4.16-NFAT-RE-CMV-E00525-S067	E00525	TACTTTACACATATCACAAAAGTGGGTGTCAAATTACAATCATCATACT	barcoded assay, Ca2+ sensor	This paper	N/A
57	pGL4.16-NFAT-RE-CMV-E00526-S067	E00526	CTTTACATTCTATCTACTTTTGACGCTCACTTTCTTTTACTAATCAATC	barcoded assay, Ca2+ sensor	This paper	N/A
58	pGL4.16-NFAT-RE-CMV-E00527-S067	E00527	CTTTCAAAACATTTACTCTAACTCGCTGATCTATTACACATTACTAATC	barcoded assay, Ca2+ sensor	This paper	N/A
59	pGL4.16-NFAT-RE-CMV-E00528-S067	E00528	AATCTACTTACTCTTTCAAAACAGGCAGACAAAACATTACTTTACACAT	barcoded assay, Ca2+ sensor	This paper	N/A
60	pGL4.16-NFAT-RE-CMV-E00529-S067	E00529	TACTCAAATACTACATACATACTGGGAGAACATTACTATCACTTTACAT	barcoded assay, Ca2+ sensor	This paper	N/A
61	pGL4.16-NFAT-RE-CMV-E00530-S067	E00530	ATCACAAATCTAAATCCTTTTCTCGGACTCTTTACATTACTAATCAATC	barcoded assay, Ca2+ sensor	This paper	N/A
62	pGL4.16-NFAT-RE-CMV-E00533-S067	E00533	ACATCTTTACATTCTAACATAGTCCGTCAACATACATCTTTTTACCAAA	barcoded assay, Ca2+ sensor	This paper	N/A
63	pGL4.16-NFAT-RE-CMV-E00537-S067	E00537	CTTTTCTACAAAACATTCTAAGTGCGACTTCTATTACTTACTACTACAT	barcoded assay, Ca2+ sensor	This paper	N/A
64	pGL4.16-NFAT-RE-CMV-E00538-S067	E00538	TCTAACATTTACTCTACAAATGACCCAGACAAACTTTTTACAATCCAAA	barcoded assay, Ca2+ sensor	This paper	N/A
65	pGL4.16-NFAT-RE-CMV-E00546-S067	E00546	ATCAACATTACTAATCCAAAAGTGCCACTCAAATCTACTTTTACTTTAC	barcoded assay, Ca2+ sensor	This paper	N/A
66	pGL4.16-NFAT-RE-CMV-E00547-S067	E00547	TTACTTACTCTAAATCCAAATGTCGCACTCAAAACATATCAAATCCAAA	barcoded assay, Ca2+ sensor	This paper	N/A
67	pAAV_sEGFP_MLP_E00250_S072	E00250	TCTAACATATCATCTAACATAGAGGGTCAACATACATTCTAAATCAATC	barcoded assay, internal control	This paper	N/A
68	pAAV_sEGFP_MLP_E00252_S072	E00252	AATCCAAACTTTATCAACATTCAGCGACTACATACATCAAAAATCAATC	barcoded assay, internal control	This paper	N/A
69	pAAV_sEGFP_MLP_E00253_S072	E00253	TCTATACTTTACTACTTCTAACAGGCACATCTAATCAAATCAATCACAT	barcoded assay, internal control	This paper	N/A
70	pAAV_sEGFP_MLP_E01403_S072	E01403	CAAATACTTTACACATTCTATCTGCCTGTTCTACTTTCTTTACATCTTT	barcoded assay, internal control	This paper	N/A
71	pAAV_sEGFP_MLP_E01405_S072	E01405	ATCATTACTTACATCAACATTCTGGGTGAACATCTTTACATTACTTCTA	barcoded assay, internal control	This paper	N/A
