# Supplementary material for: Profiling of ERBB receptors and downstream pathways reveals selectivity and hidden properties of ERBB4 antagonists
Source: iScience. 2024 Jan 9;27(2):108839. doi: 10.1016/j.isci.2024.108839 (PMC10831936; doi:10.1016/j.isci.2024.108839)
Supplement: Table S3. Relative IC50 values of dose response data from antagonist treatments, related to Figure 3 — All data were obtained from barcoded ERBBprofiler assays. n. a., not applicable. [file mmc3.xlsx]

## Sheet: Table S3
Compound	EGFR UAS (split TEV)	EGFR CRE	EGFR EGR1p	EGFR NFAT	ERBB2/3 UAS (split TEV)	ERBB2/3 CRE	ERBB2/3 EGR1p	ERBB2/3 NFAT	ERBB4 UAS (split TEV)	ERBB4 CRE	ERBB4 EGR1p	ERBB4 NFAT	HTR2A UAS (split TEV)	HTR2A CRE	HTR2A EGR1p	HTR2A NFAT
AG1478	0.065 µM	n. a.	0.023 µM	n. a.	0.202 µM	n. a.	0.030 µM	n. a.	0.654 µM	n. a.	0.047 µM	n. a.	0.017 µM	0.031 µM	0.032 µM	0.064 µM
Clozapine	n. a.	0.00839 µM	n. a.	n. a.	n. a.	n. a.	n. a.	n. a.	n. a.	0.0308 µM	n. a.	n. a.	0.058 µM	0.015 µM	0.163 µM	0.053 µM
Erlotinib	0.585 µM	n. a.	0.178 µM	n. a.	0.586 µM	n. a.	0.304 µM	n. a.	1.497 µM	n. a.	0.698 µM	n. a.	0.123 µM	n. a.	0.179 µM	0.098 µM
Gefitinib	0.510 µM	n. a.	0.103 µM	n. a.	0.752 µM	n. a.	0.150 µM	n. a.	1.230 µM	n. a.	0.197 µM	n. a.	0.167 µM	n. a.	0.176 µM	0.238 µM
Lapatinib	0.942 µM	n. a.	0.122 µM	n. a.	0.093 µM	n. a.	0.071 µM	n. a.	0.825 µM	n. a.	0.136 µM	n. a.	0.163 µM	n. a.	0.034 µM	0.352 µM
Osimertinib	0.201 µM	n. a.	0.080 µM	n. a.	0.032 µM	n. a.	0.056 µM	n. a.	0.082 µM	n. a.	0.037 µM	n. a.	0.106 µM	n. a.	0.109 µM	0.772 µM
Poziotinib	0.00083 µM	n. a.	0.00089µM	n. a.	0.00263 µM	n. a.	0.00079 µM	n. a.	0.00311 µM	n. a.	0.00087 µM	n. a.	0.00456 µM	n. a.	0.00114 µM	0.016 µM
Pyrotinib	0.881 µM	n. a.	0.261 µM	n. a.	0.092 µM	n. a.	0.120 µM	n. a.	0.117 µM	n. a.	0.113 µM	n. a.	0.184 µM	n. a.	0.160 µM	0.576 µM
TAS6417	0.092 µM	n. a.	0.095 µM	n. a.	0.206 µM	n. a.	0.267 µM	n. a.	0.091 µM	n. a.	0.055 µM	n. a.	0.444 µM	n. a.	0.193 µM	0.848 µM
Compound A	1.146 µM	n. a.	0.901 µM	n. a.	0.678 µM	n. a.	0.818 µM	n. a.	0.575 µM	n. a.	0.411 µM	n. a.	0.165 µM	n. a.	0.534 µM	0.233 µM
Compound B	1.085 µM	0.697 µM	0.594 µM	n. a.	0.211 µM	0.408 µM	0.428 µM	n. a.	0.142 µM	0.589 µM	0.319 µM	n. a.	1.304 µM	1.467 µM	0.931 µM	2.996 µM
Spironolactone	> 10 µM	0.00841 µM	n. a.	n. a.	> 10 µM	0.905 µM	n. a.	n. a.	4.327 µM	n. a.	> 10 µM	n. a.	1.329 µM	n. a.	n. a.	n. a.
Canrenone	n. a.	n. a.	n. a.	n. a.	n. a.	n. a.	n. a.	n. a.	n. a.	n. a.	n. a.	n. a.	n. a.	n. a.	n. a.	n. a.
Lapatinib_2nd	1.050 µM	n. a.	0.244 µM	n. a.	0.029 µM	n. a.	0.041 µM	n. a.	1.144 µM	n. a.	0.761 µM	n. a.	0.010 µM	n. a.	0.045 µM	4.531 µM
