# Supplementary material for: Profiling of ERBB receptors and downstream pathways reveals selectivity and hidden properties of ERBB4 antagonists
Source: iScience. 2024 Jan 9;27(2):108839. doi: 10.1016/j.isci.2024.108839 (PMC10831936; doi:10.1016/j.isci.2024.108839)
Supplement: Table S4. Comparison of IC50 values obtained using the ERBBprofiler assay with those reported in the literature, related to Figure 3 — Whenever available, a quantitative measure based on an IC50 value was retrieved. Otherwise, a reference to a qualitative measurement was provided. If no data from cellular assays (Western blot analyses, ELISA, proliferation assays) was available, data for biochemical assays were provided. Small effects are defined as antagonist actions that reduce the target/pathway activity to 70% of the full activity. n. a., not applicable. [file mmc4.xlsx]

## Sheet: Table S4
Compound	Target	IC50_ERBBpro	IC50_Literature	Assay_type	Assay_details	References	PMID
AG1478	EGFR	0.065 µM	14 nM	In cellulo	phospho-WB in A-431 cells	Fry et al., 1994	8066447
AG1478	ERBB2	n. a.	0.3 - 2 µM	In cellulo	cell growth assay in SkBr3, BT474 and HER2-overexpressing ovarian cancer cells SkOV3	Moasser et al., 2001	11585753
AG1478	ERBB3	n. a.	857 nM	In cellulo	ELISA in MCF-7 cells	Boateng et al., 2021	32251632
AG1478	ERBB2/3	0.202 µM	no literature found	n. a.
AG1478	ERBB4	0.654 µM	n. a. (qualitative only)	In cellulo	phospho-WB, various cancer cell lines	Egeblad et al., 2001	11178955
AG1478	HTR2A	0.017 µM	no literature found	n. a.
AG1478	cAMP/Ca2+	no effect (EGFR, ERBB2/3, ERBB4); 0.031 µM (HTR2A, small effect)	no effect	In cellulo	phospho-WB in THP-1 cells	Harahuchi et al., 2007	18506644
AG1478	ERK (MAPK)	0.023 µM (EGFR), 0.030 µM (ERBB2/3), 0.047 µM (ERBB4), 0.032 µM (HTR2A)	n. a. (qualitative only)	In cellulo	phospho-WB, phosphorylation of p-42, p-44 in CNE2 cells	Zhu et al., 2001	11410322
AG1478	ERK (MAPK)	0.023 µM (EGFR), 0.030 µM (ERBB2/3), 0.047 µM (ERBB4), 0.032 µM (HTR2A)	n. a. (qualitative only)	In cellulo	phospho-WB, phosphorylation of p-42, p-44 in HSG cells	Ratchford et al., 2010	20064929
AG1478	ERK (MAPK)	0.023 µM (EGFR), 0.030 µM (ERBB2/3), 0.047 µM (ERBB4), 0.032 µM (HTR2A)	n. a. (qualitative only)	In cellulo	phospho-WB, phosphorylation of p-42, p-44 in various cancer cell lines	Egeblad et al., 2001	11178955
AG1478	Ca2+	no effect - 0.064 µM (HTR2A)	no literature found	n. a.
Clozapine	EGFR	n. a.	47 µM	In cellulo	phospho-WB, Tyr1173-phosphorylation of EGFR in U87MG cells	Kobayashi et al., 2019	31371697
Clozapine	ERBB2	n. a.	n. a. (qualitative only)	Biochemical	in vitro kinase assay, tyrosine-glutamate heteropolymer	Kobayashi et al., 2019	31371697
Clozapine	ERBB3	n. a.	no literature found	n. a.
Clozapine	ERBB2/3	n. a.	no literature found	n. a.
Clozapine	ERBB4	n. a.	16 µM	In cellulo	phospho-WB, Tyr1284-phosphorylation of ERBB4 in primary murine cortical neurons	Kobayashi et al., 2019	31371697
Clozapine	HTR2A	0.058 µM	124 nM	In cellulo	DiscoveRx Pathhunter enzyme complementation assay	Schmid et al., 2014	24531562
Clozapine	cAMP/Ca2+	0.00839 µM (EGFR), no effect (ERBB2/3), 0.0308 µM (ERBB4), 0.015 µM (HTR2A)	24-180 nM	In cellulo	cAMP accumulation assay in HEK293 cells with electroporated dopamine receptors	Kozell & Neve, 1997	9396784
Clozapine	ERK (MAPK)	no effect (EGFR, ERBB2/3, ERBB4), 0.163 µM (HTR2A, small effect)	n. a. (qualitative only)	In cellulo	phospho-WB, phospho-Thr202/Tyr 204-Erk1/2 in U87MG cells and primary murine cortical neurons	Kobayashi et al., 2019	31371697
Clozapine	Ca2+	no effect (EGFR, ERBB2/3, ERBB4), 0.053 µM (HTR2A)	80 nM	In cellulo	Fluo-4 signals in serotonin receptors expressing HEK293 cells	Röser et al., 2012	23145175
Erlotinib	EGFR	0.585 µM	20 nM	In cellulo	phospho-WB in NR6 cells	Schaefer et al., 2007	17283159
Erlotinib	ERBB2	n. a.	230 nM	In cellulo	phospho-WB in NR6 cells	Schaefer et al., 2007	17283159
Erlotinib	ERBB3	n. a.	n. a. (qualitative only)	In cellulo	phospho-WB in BxPC-3, L3.6pl and S2VP10 cell lines	Hao et al., 2016	27609096
Erlotinib	ERBB2/3	0.586 µM	150 nmol/L	In cellulo	phospho-WB in NR6 cells	Schaefer et al., 2007	17283159
Erlotinib	ERBB4	1.497 µM	110 nmol/L	In cellulo	cell viability overexpressing ERBB4 variants	Chakroborty et al., 2022	Cancer research communications (new journal, no PMID)
Erlotinib	HTR2A	0.123 µM	no literature found	n. a.
Erlotinib	cAMP/Ca2+	no effect	no effect	In cellulo	ELISA assay	Cheung et al., 2016	27694161
Erlotinib	ERK (MAPK)	0.178 µM (EGFR), 0.304 µM (ERBB2/3), 0.698 µM (ERBB4), 0.179 µM (HTR2A)	160-290 nmol/L	In cellulo	phospho-WB in NR6 cells	Schaefer et al., 2007	17283159
Erlotinib	Ca2+	no effect (EGFR, ERBB2/3, ERBB4), 0.098 µM (HTR2A, small effect)	no literature found	n. a.
Gefitinib	EGFR	0.510 µM	11 nmol/L	In cellulo	phosphorylation study in KB cells	Hickinson et al., 2010	20145185
Gefitinib	ERBB2	n. a.	24 nmol/L	In cellulo	ELISA MCF-7 cells	Hickinson et al., 2010	20145185
Gefitinib	ERBB3	n. a.	95 nmol/L	In cellulo	ELISA MCF-7 cells	Hickinson et al., 2010	20145185
Gefitinib	ERBB2/3	0.752 µM	1 µmol/L	In cellulo	phospho-WB, co-IP in LK2/HER2 cells	Hirata et al., 2005	15899817
Gefitinib	ERBB4	1.230 µM	78 - 120 nM	In cellulo	BaF3/EGFR+ErbB4 MTT assay (cell proliferation); ELISA CEM/Erbb4 cells	Cullum et al., 2020	33378376
Gefitinib	HTR2A	0.167 µM	no literature found	n. a.
Gefitinib	cAMP/Ca2+	no effect	0.18-1.60 µM	In cellulo	HTRF based assay kit in AML cells and MDA-MB-231 cells	Yadav et al., 2016	27180173
Gefitinib	ERK (MAPK)	0.103 µM (EGFR), 0.150 µM (ERBB2/3), 0.197 µM (ERBB4), 0.176 µM (HTR2A)	n. a. (qualitative only)	In cellulo	AGS and MKN-45 cells	Wang et al. 2018	29637613
Gefitinib	Ca2+	no effect (EGFR, ERBB2/3, ERBB4), 0.238 µM (HTR2A)	n. a. (qualitative only)	In cellulo	Fura-2AM in PC9 cells	Kim et al., 2020	32841278
Lapatinib	EGFR	0.942 - 1.050 µM	305 nM	In cellulo	split TEV in PC12 cells	Wintgens et al., 2019	30623207
Lapatinib	ERBB2	n. a.	9 nmol/L	In cellulo	ELISA MCF-7 cells	Hickinson et al., 2010	20145185
Lapatinib	ERBB3	n. a.	13 nmol/L	In cellulo	ELISA MCF-7 cells	Hickinson et al., 2010	20145185
Lapatinib	ERBB2/3	0.029 - 0.093 µM	72 nM	In cellulo	split TEV in PC12 cells	Wintgens et al., 2019	30623207
Lapatinib	ERBB4	0.825 - 1.144 µM	166 nM	In cellulo	split TEV in PC12 cells	Wintgens et al. 2019	30623207
Lapatinib	HTR2A	0.01 - 0.163 µM	no literature found	n. a.
Lapatinib	cAMP/Ca2+	no effect	no literature found	n. a.
Lapatinib	ERK (MAPK)	0.122 - 0.244 µM (EGFR), 0.041 - 0.071 µM (ERBB2/3), 0.136 - 0.761 µM (ERBB4), 0.034 - 0.045 µM (HTR2A)	n. a. (qualitative only)	In cellulo	phospho-WB in various cell lines	Konecny et al., 2006	16452222
Lapatinib	Ca2+	no effect (EGFR, ERBB2/3, ERBB4), 0.352 - 4.531 µM (HTR2A)	n. a. (qualitative only)	In cellulo	FURA2 in SKBR3 cells	Jeong et al., 2017	28369073
Osimertinib	EGFR	0.201 µM	4.5-40.7 nmol/L	In cellulo	phospho-WB in Cos 7 cells	Floc'h et al., 2020	32943544
Osimertinib	ERBB2	n. a.	7.6 nM	In cellulo	phospho-WB in PC9/HER2c1 cells	La Monica et al., 2017	29202823
Osimertinib	ERBB3	n. a.	n. a. (qualitative only)	In cellulo	phospho-WB in PC9ER cells	Romaniello et al., 2020	32847130
Osimertinib	ERBB2/3	0.032 µM	no literature found	n. a.
Osimertinib	ERBB4	0.082 µM	67 nM	Biochemical	commercial biochemical kinome panel (Millipore)	Cross et al., 2014	24893891
Osimertinib	ERBB4	0.082 µM	n. a. (qualitative only)	In cellulo	phospho-WB in PC9ER cells	Romaniello et al., 2020	32847130
Osimertinib	HTR2A	0.106 µM	no literature found	n. a.
Osimertinib	cAMP/Ca2+	no effect	no literature found	n. a.
Osimertinib	ERK (MAPK)	0.08 µM (EGFR), 0.056 µM (ERBB2/3), 0.037 µM (ERBB4), 0.109 µM (HTR2A)	n. a. (qualitative only)	In cellulo	phospho-WB in Cos 7 cells	Floc'h et al., 2020	32943544
Osimertinib	ERK (MAPK)	0.08 µM (EGFR), 0.056 µM (ERBB2/3), 0.037 µM (ERBB4), 0.109 µM (HTR2A)	n. a. (qualitative only)	In cellulo	phospho-WB in various cell lines	Udagawa et al., 2019	31467113
Osimertinib	Ca2+	no effect (EGFR, ERBB2/3, ERBB4) - 0.772 µM (HTR2A)	no literature found	n. a.
Poziotinib	EGFR	0.00083 µM	1.7-8.78 nM	In cellulo	growth of NCI-H1975 cells	Dong et al., 2019	30952931
Poziotinib	ERBB2	n. a.	2.5-6.2 nM	In cellulo	growth of Calu-3 and NCI-H1781 cells	Dong et al., 2019	30952931
Poziotinib	ERBB3	n. a.	n. a. (qualitative only)	In cellulo	p-ERBB3 was qualitatively monitored in gastric cell lines SNU216, N87, and SNU668	Nam et al., 2011	21306821
Poziotinib	ERBB2/3	0.00263 µM	no literature found	n. a.
Poziotinib	ERBB4	0.00311 µM	23.5 nM	Biochemical	tyrosine kinase assay kit (Panvera)	Nam et al., 2011	21306821
Poziotinib	HTR2A	0.00456 µM	no literature found	n. a.
Poziotinib	cAMP/Ca2+	no effect	no literature found	n. a.
Poziotinib	ERK (MAPK)	0.00089 µM (EGFR), 0.00079 µM (ERBB2/3), 0.00087 µM (ERBB4), 0.00114 µM (HTR2A)	n. a. (qualitative only)	In cellulo	p-ERK1/2 was qualitatively monitored in gastric cell lines SNU216, N87, and SNU668	Nam et al., 2011	21306821
Poziotinib	ERK (MAPK)	0.00089 µM (EGFR), 0.00079 µM (ERBB2/3), 0.00087 µM (ERBB4), 0.00114 µM (HTR2A)	n. a. (qualitative only)	In cellulo	phospho-WB in various cell lines	Udagawa et al., 2019	31467113
Poziotinib	Ca2+	no effect (EGFR, ERBB2/3, ERBB4) - 0.016 µM (HTR2A)	no literature found	n. a.
Pyrotinib	EGFR	0.881 µM	0.045 µM	In cellulo	Proliferation assay, sulforhodamineB (SRB) method, A-431 cells	Li et al., 2017	28115222
Pyrotinib	ERBB2	n. a.	0.039 - 0.042 µM	In cellulo	Proliferation assay, sulforhodamineB (SRB) method, SK–BR–3 cells and NCI-N87 cells	Li et al., 2017	28115222
Pyrotinib	ERBB3	n. a.	no literature found	n. a.
Pyrotinib	ERBB2/3	0.092 µM	no literature found	n. a.
Pyrotinib	ERBB4	0.117 µM	n. a. (qualitative only)	in cellulo	phospho-WB, p-ERBB4 (Tyr-1284) in SK-BR-3 and MDA-MB-453 cells	Yi et al., 2020 (not accepted preprint)	34885957
Pyrotinib	HTR2A	0.184 µM	no literature found	n. a.
Pyrotinib	cAMP/Ca2+	no effect	no literature found	n. a.
Pyrotinib	ERK (MAPK)	0.261 µM (EGFR), 0.120 µM (ERBB2/3), 0.113 µM (ERBB4), 0.16 µM (HTR2A)	n. a. (qualitative only)	In cellulo	phospho-WB, p-ERK1/2 in NCI-N87 cells and SNU216 cells	Su et al., 2020	33030616
Pyrotinib	Ca2+	no effect (EGFR, ERBB2/3, ERBB4) - 0.576 µM (HTR2A, small effect)	no literature found	n. a.
TAS6417	EGFR	0.092 µM	368 nmol/L	In cellulo	phospho-WB in NIH/3T3 cell lines	Hasako et al., 2018	29748209
TAS6417	ERBB2	n. a.	390 nmol/L	Biochemical	biochemical kinase activity assay by Carna Biosciences	Hasako et al., 2018	29748209
TAS6417	ERBB3	n. a.	no literature found	n. a.
TAS6417	ERBB2/3	0.206 µM	no literature found	n. a.
TAS6417	ERBB4	0.091 µM	4 nM	Biochemical	biochemical kinase activity assay by Carna Biosciences	Hasako et al., 2018	29748209
TAS6417	HTR2A	0.444 µM	no literature found	n. a.
TAS6417	cAMP/Ca2+	no effect	no literature found	n. a.
TAS6417	ERK (MAPK)	0.095 µM (EGFR), 0.267 µM (ERBB2/3), 0.055 µM (ERBB4), 0.193 µM (HTR2A)	n. a. (qualitative only)	In cellulo	phospho-WB in various cell lines	Udagawa et al., 2019	31467113
TAS6417	ERK (MAPK)	0.095 µM (EGFR), 0.267 µM (ERBB2/3), 0.055 µM (ERBB4), 0.193 µM (HTR2A)	n. a. (qualitative only)	In cellulo	phospho-WB in various cell lines	Hasako et al., 2018	29748209
TAS6417	Ca2+	no effect (EGFR, ERBB2/3, ERBB4) - 0.848 µM (HTR2A, small effect)	no literature found	n. a.
