# Supplementary material for: Profiling of ERBB receptors and downstream pathways reveals selectivity and hidden properties of ERBB4 antagonists
Source: iScience. 2024 Jan 9;27(2):108839. doi: 10.1016/j.isci.2024.108839 (PMC10831936; doi:10.1016/j.isci.2024.108839)
Supplement: Table S5. Combinations of plasmids used for each luciferase assay, related to STAR Methods — n. a., not applicable. [file mmc5.xlsx]

## Sheet: Table S5
No	Figure	Suppl_Figure	Target plasmid	DNA_amount_target	Adapter_plasmid	DNA_amount_adapter	Reporter_plasmid	DNA_amount_reporter
1	Figure 2B	Figure S2G	pcDNA3_EGFR-Glink-NTEV-tcs-GV-2HA	10 ng/well	pcDNA3.1_Zeo_3xSH2(GRB2)-CTEV-2HA	10 ng/well	pGL4.20_10xUAS-MLP-luc2/Puro	10 ng/well
2	Figure 2D	Figure S2G	pcDNA3_EGFR-Glink-NTEV-tcs-GV-2HA	15 ng/well	n.a.		pGL4-sEGFP-EGR1p-E01484-S093	15 ng/well
3	Figure 2C	Figure S2H	pcDNA3_ERBB4-JMa-CVT1-Glink-NTEV-tcs-GV-2HA	10 ng/well	pcDNA3.1_Zeo_3xSH2(GRB2)-CTEV-2HA	10 ng/well	pGL4.20_10xUAS-MLP-luc2/Puro	10 ng/well
4	Figure 2E	Figure S2H	pcDNA3_ERBB4-JMa-CVT1-Glink-NTEV-tcs-GV-2HA	15 ng/well	n.a.		pGL4-sEGFP-EGR1p-E01484-S093	15 ng/well
5	Figure 2F	Figure S2I	pTag4C_SP-HTR2A-V2R-NTEV-tcs-GV-HA	10 ng/well	pcDNA3.1_Zeo_ARRB2-var1-1-383-Glink-CTEV-2HA	10 ng/well	pGL4.20_10xUAS-MLP-luc2/Puro	10 ng/well
6	Figure 2G	Figure S2I	pTag4C_SP-HTR2A-V2R-NTEV-tcs-GV-HA	15 ng/well	n.a.		pGL4.16-CRE-CMV-E00481-S066	15 ng/well
7	Figure 2H	Figure S2I	pTag4C_SP-HTR2A-V2R-NTEV-tcs-GV-HA	15 ng/well	n.a.		pGL4.16-NFAT-RE-CMV-E00524-S067	15 ng/well
8	Figure 3F-I		n. a.		n. a.		pGL4.16-CRE-CMV-E00504-S066	30 ng/well
9	Figure 4A,G		pcDNA3_EGFR-Glink-NTEV-tcs-GV-2HA	10 ng/well	pcDNA3.1_Zeo_3xSH2(GRB2)-CTEV-2HA	10 ng/well	pGL4.20_10xUAS-MLP-luc2/Puro	10 ng/well
10	Figure 4B, H		pcDNA3_EGFR-Glink-NTEV-tcs-GV-2HA	15 ng/well	n.a.		pGL4-sEGFP-EGR1p-E01484-S093	15 ng/well
11	Figure 4A,G		pcDNA3_ERBB4-JMa-CVT1-Glink-NTEV-tcs-GV-2HA	10 ng/well	pcDNA3.1_Zeo_3xSH2(GRB2)-CTEV-2HA	10 ng/well	pGL4.20_10xUAS-MLP-luc2/Puro	10 ng/well
12	Figure 4B, H		pcDNA3_ERBB4-JMa-CVT1-Glink-NTEV-tcs-GV-2HA	15 ng/well	n.a.		pGL4-sEGFP-EGR1p-E01484-S093	15 ng/well
13	Figure 5K		pTag4C_SP-HTR2A-V2R-NTEV-tcs-GV-HA	10 ng/well	pcDNA3.1_Zeo_3xSH2(GRB2)-CTEV-2HA	10 ng/well	pGL4.20_10xUAS-MLP-luc2/Puro	10 ng/well
14	Figure 5K		pTag4C_SP-HTR2A-V2R-NTEV-tcs-GV-HA	15 ng/well	n.a.		pGL4.16-CRE-CMV-E00504-S066	15 ng/well
15	Figure 5L		n. a.		n. a.		pGL4.16-CRE-CMV-E00504-S066	30 ng/well
