# Supplementary material for: Profiling of ERBB receptors and downstream pathways reveals selectivity and hidden properties of ERBB4 antagonists
Source: iScience. 2024 Jan 9;27(2):108839. doi: 10.1016/j.isci.2024.108839 (PMC10831936; doi:10.1016/j.isci.2024.108839)
Supplement: Table S6. Combinations of plasmids used for each barcoded assay, related to STAR Methods — n. a., not applicable. [file mmc6.xlsx]

## Sheet: Table S6
No	Target_plasmid	DNA_amount_target	Adapter_plasmid	DNA_amount_adapter	Reporter_plasmid_#1	DNA_amount_reporter_#1	Reporter_plasmid_#2	DNA_amount_reporter_#2	Reporter_plasmid_#3	DNA_amount_reporter_#3	Reporter_plasmid_#4	DNA_amount_reporter_#4	Reporter_plasmid_#5	DNA_amount_reporter_#5	Reporter_plasmid_#6	DNA_amount_reporter_#6	Reporter_plasmid_#7	DNA_amount_reporter_#7	Reporter_plasmid_#8	DNA_amount_reporter_#8	Reporter_plasmid_#9	DNA_amount_reporter_#9	Reporter_plasmid_#10	DNA_amount_reporter_#10	Figure	Suppl_Figure
1	pcDNA3_EGFR-Glink-NTEV-tcs-GV-2HA	33 ng/well	pcDNA3.1_Zeo_3xSH2(GRB2)-CTEV-2HA	33 ng/well	pGL4.16-10xUAS-CMVmin-E00372-S074	80 ng/well	pGL4.16-10xUAS-CMVmin-E00373-S074	80 ng/well	pGL4.16-10xUAS-CMVmin-E00374-S074	80 ng/well	n. a.		n. a.		n. a.		n. a.		n. a.		n. a.		n. a.		Figure 2A, B	Figure S2A, D
2	pcDNA3_2_ERBB2-var1-V5 / pcDNA3_ERBB3-Glink-NTEV-tcs-GV-2HA	33(16.5 ng / 16.5 ng) ng/well	pcDNA3.1_Zeo_3xSH2(GRB2)-CTEV-2HA	33 ng/well	pGL4.16-10xUAS-CMVmin-E00376-S074	80 ng/well	pGL4.16-10xUAS-CMVmin-E00382-S074	80 ng/well	pGL4.16-10xUAS-CMVmin-E00383-S074	80 ng/well	n. a.		n. a.		n. a.		n. a.		n. a.		n. a.		n. a.		Figure 2A
3	pcDNA3_ERBB4-JMa-CVT1-Glink-NTEV-tcs-GV-2HA	33 ng/well	pcDNA3.1_Zeo_3xSH2(GRB2)-CTEV-2HA	33 ng/well	pGL4.16-10xUAS-CMVmin-E00385-S074	80 ng/well	pGL4.16-10xUAS-CMVmin-E00386-S074	80 ng/well	pGL4.16-10xUAS-CMVmin-E00388-S074	80 ng/well	n. a.		n. a.		n. a.		n. a.		n. a.		n. a.		n. a.		Figure 2A, C	Figure S2B, E
4	pcDNA3.1(+)	66 ng/well	n. a.		pGL4-sEGFP-EGR1p-E00131-S093	80 ng/well	pGL4-sEGFP-EGR1p-E01485-S093	80 ng/well	pGL4-sEGFP-EGR1p-E01486-S093	80 ng/well	n. a.		n. a.		n. a.		n. a.		n. a.		n. a.		n. a.		Figure 2A, D	Figure S2A, D
5	pcDNA3_ERBB4-JMa-CVT1-Glink-NTEV-tcs-GV-2HA	33 ng/well	pcDNA3.1(+)	33 ng/well	pGL4-sEGFP-EGR1p-E01487-S093	80 ng/well	pGL4-sEGFP-EGR1p-E01488-S093	80 ng/well	pGL4-sEGFP-EGR1p-E01490-S093	80 ng/well	n. a.		n. a.		n. a.		n. a.		n. a.		n. a.		n. a.		Figure 2A, E	Figure S2B, E
6	pTag4C_SP-HTR2A-V2R-NTEV-tcs-GV-HA	33 ng/well	pcDNA3.1_Zeo_ARRB2-var1-1-383-Glink-CTEV-2HA	33 ng/well	pGL4.16-10xUAS-CMVmin-E00389-S074	80 ng/well	pGL4.16-10xUAS-CMVmin-E00391-S074	80 ng/well	pGL4.16-10xUAS-CMVmin-E00395-S074	80 ng/well	n. a.		n. a.		n. a.		n. a.		n. a.		n. a.		n. a.		Figure 2A, F	Figure S2 C, F
7	pcDNA3.1(+)	66 ng/well	n. a.		pGL4.16-CRE-CMV-E00482-S066	80 ng/well	pGL4.16-CRE-CMV-E00483-S066	80 ng/well	pGL4.16-CRE-CMV-E00502-S066	80 ng/well	n. a.		n. a.		n. a.		n. a.		n. a.		n. a.		n. a.		Figure 2A
8	pTag4C_SP-HTR2A-V2R-NTEV-tcs-GV-HA	33 ng/well	pcDNA3.1(+)	33 ng/well	pGL4.16-CRE-CMV-E00489-S066	80 ng/well	pGL4.16-CRE-CMV-E00490-S066	80 ng/well	pGL4.16-CRE-CMV-E00495-S066	80 ng/well	n. a.		n. a.		n. a.		n. a.		n. a.		n. a.		n. a.		Figure 2A, G	Figure S2 C, F
9	pcDNA3.1(+)	66 ng/well	n. a.		pGL4.16-NFAT-RE-CMV-E00537-S067	80 ng/well	pGL4.16-NFAT-RE-CMV-E00546-S067	80 ng/well	pGL4.16-NFAT-RE-CMV-E00546-S067	80 ng/well	n. a.		n. a.		n. a.		n. a.		n. a.		n. a.		n. a.		Figure 2A
10	pTag4C_SP-HTR2A-V2R-NTEV-tcs-GV-HA	33 ng/well	pcDNA3.1(+)	33 ng/well	pGL4.16-NFAT-RE-CMV-E00526-S067	80 ng/well	pGL4.16-NFAT-RE-CMV-E00527-S067	80 ng/well	pGL4.16-NFAT-RE-CMV-E00530-S067	80 ng/well	n. a.		n. a.		n. a.		n. a.		n. a.		n. a.		n. a.		Figure 2A, H	Figure S2 C, F
11	pcDNA3.1(+)	66 ng/well	n. a.		pGL4.16-10xUAS-CMVmin-E00424-S074	80 ng/well	pGL4.16-10xUAS-CMVmin-E00425-S074	80 ng/well	pGL4.16-10xUAS-CMVmin-E00427-S074	80 ng/well	n. a.		n. a.		n. a.		n. a.		n. a.		n. a.		n. a.		Figure 2A (normalization)
12	pcDNA3_EGFR-Glink-NTEV-tcs-GV-2HA	33 ng/well	pcDNA3.1_Zeo_3xSH2(GRB2)-CTEV-2HA	33 ng/well	pGL4.16-10xUAS-CMVmin-E00372-S074	27 ng/well	pGL4.16-10xUAS-CMVmin-E00373-S074	27 ng/well	pGL4.16-10xUAS-CMVmin-E00374-S074	27 ng/well	pGL4.16-CRE-CMV-E00502-S066	27 ng/well	pGL4.16-CRE-CMV-E00482-S066	27 ng/well	pGL4.16-NFAT-RE-CMV-E00525-S067	27 ng/well	pGL4.16-NFAT-RE-CMV-E00538-S067	27 ng/well	pGL4-sEGFP-EGR1p-E00131-S093	27 ng/well	pGL4-sEGFP-EGR1p-E01485-S093	27 ng/well	pAAV_sEGFP_MLP_E00250_S072	27 ng/well	Figures 3A-E, 5A-E	Figures S3, S4
13	pcDNA3_2_ERBB2-var1-V5 / pcDNA3_ERBB3-Glink-NTEV-tcs-GV-2HA	33(16.5 ng / 16.5 ng) ng/well	pcDNA3.1_Zeo_3xSH2(GRB2)-CTEV-2HA	33 ng/well	pGL4.16-10xUAS-CMVmin-E00376-S074	27 ng/well	pGL4.16-10xUAS-CMVmin-E00382-S074	27 ng/well	pGL4.16-10xUAS-CMVmin-E00383-S074	27 ng/well	pGL4.16-CRE-CMV-E00483-S066	27 ng/well	pGL4.16-CRE-CMV-E00484-S066	27 ng/well	pGL4.16-NFAT-RE-CMV-E00526-S067	27 ng/well	pGL4.16-NFAT-RE-CMV-E00527-S067	27 ng/well	pGL4-sEGFP-EGR1p-E01486-S093	27 ng/well	pGL4-sEGFP-EGR1p-E01487-S093	27 ng/well	pAAV_sEGFP_MLP_E00252_S072	27 ng/well	Figures 3A-E, 5A-E	Figures S3, S4
14	pcDNA3_ERBB4-JMa-CVT1-Glink-NTEV-tcs-GV-2HA	33 ng/well	pcDNA3.1_Zeo_3xSH2(GRB2)-CTEV-2HA	33 ng/well	pGL4.16-10xUAS-CMVmin-E00385-S074	27 ng/well	pGL4.16-10xUAS-CMVmin-E00386-S074	27 ng/well	pGL4.16-10xUAS-CMVmin-E00404-S074	27 ng/well	pGL4.16-CRE-CMV-E00487-S066	27 ng/well	pGL4.16-CRE-CMV-E00488-S066	27 ng/well	pGL4.16-NFAT-RE-CMV-E00528-S067	27 ng/well	pGL4.16-NFAT-RE-CMV-E00529-S067	27 ng/well	pGL4-sEGFP-EGR1p-E01488-S093	27 ng/well	pGL4-sEGFP-EGR1p-E01489-S093	27 ng/well	pAAV_sEGFP_MLP_E00253_S072	27 ng/well	Figures 3A-E, 5A-E	Figures S3, S4
15	pTag4C_SP-HTR2A-V2R-NTEV-tcs-GV-HA	33 ng/well	pcDNA3.1_Zeo_ARRB2-var1-1-383-Glink-CTEV-2HA	33 ng/well	pGL4.16-10xUAS-CMVmin-E00389-S074	27 ng/well	pGL4.16-10xUAS-CMVmin-E00391-S074	27 ng/well	pGL4.16-10xUAS-CMVmin-E00395-S074	27 ng/well	pGL4.16-CRE-CMV-E00489-S066	27 ng/well	pGL4.16-CRE-CMV-E00490-S066	27 ng/well	pGL4.16-NFAT-RE-CMV-E00530-S067	27 ng/well	pGL4.16-NFAT-RE-CMV-E00533-S067	27 ng/well	pGL4-sEGFP-EGR1p-E00143-S093	27 ng/well	pGL4-sEGFP-EGR1p-E01490-S093	27 ng/well	pAAV_sEGFP_MLP_E01403_S072	27 ng/well	Figures 3A, 5A, J
16	pcDNA3.1(+)	66 ng/well	n. a.		pGL4.16-10xUAS-CMVmin-E00401-S074	27 ng/well	pGL4.16-10xUAS-CMVmin-E00402-S074	27 ng/well	pGL4.16-10xUAS-CMVmin-E00403-S074	27 ng/well	pGL4.16-CRE-CMV-E00495-S066	27 ng/well	pGL4.16-CRE-CMV-E00497-S066	27 ng/well	pGL4.16-NFAT-RE-CMV-E00546-S067	27 ng/well	pGL4.16-NFAT-RE-CMV-E00547-S067	27 ng/well	pGL4-sEGFP-EGR1p-E00129-S093	27 ng/well	pGL4-sEGFP-EGR1p-E00130-S093	27 ng/well	pAAV_sEGFP_MLP_E01405_S072	27 ng/well	Figures 3A, 5A, J (normalization)
