# Supplementary material for: Profiling of ERBB receptors and downstream pathways reveals selectivity and hidden properties of ERBB4 antagonists
Source: iScience. 2024 Jan 9;27(2):108839. doi: 10.1016/j.isci.2024.108839 (PMC10831936; doi:10.1016/j.isci.2024.108839)
Supplement: Table S7. Oligos used for next-generation sequencing (NGS) and Tag&Pool purification, related to STAR Methods — Sequences of Illumina sequencing primers for NGS and sequences of second-level barcode primers for the Tag&Pool purification method are listed. [file mmc7.xlsx]

## Sheet: Table S7
Oligo_Name	Sequence	Purpose	Source	Identifier
Read1 Illumina adapter sequence_UMI_fwd	5'-TCTTTCCCTACACGACGCTCTTCCGATCT[Read1 adapter]NNNNNNNNNNNNNNNNNNNNNNNNN[UMI]cactaaagggtaggtgacact[BC cassette hybridization]-3'	for Illumina adapter PCR and introducing an UMI	This paper	N/A
Read2_rev	GTGACTGGAGTTCAGACGTG	for Illumina adapter PCR and introducing an UMI	This paper	N/A
second-level barcode 01	GTGACTGGAGTTCAGACGTGTGCTCTTCCGATCTCTAAGGTAgcgtctactaatacgactcactatagg	for Tag&Pool, each primer is used to track a well	This paper	N/A
second-level barcode 02	GTGACTGGAGTTCAGACGTGTGCTCTTCCGATCTCAGAAGGAgcgtctactaatacgactcactatagg	for Tag&Pool, each primer is used to track a well	This paper	N/A
second-level barcode 03	GTGACTGGAGTTCAGACGTGTGCTCTTCCGATCTTTCGTGATgcgtctactaatacgactcactatagg	for Tag&Pool, each primer is used to track a well	This paper	N/A
second-level barcode 04	GTGACTGGAGTTCAGACGTGTGCTCTTCCGATCTTCTGGATGgcgtctactaatacgactcactatagg	for Tag&Pool, each primer is used to track a well	This paper	N/A
second-level barcode 05	GTGACTGGAGTTCAGACGTGTGCTCTTCCGATCTAACCTCATgcgtctactaatacgactcactatagg	for Tag&Pool, each primer is used to track a well	This paper	N/A
second-level barcode 06	GTGACTGGAGTTCAGACGTGTGCTCTTCCGATCTAGCACGAAgcgtctactaatacgactcactatagg	for Tag&Pool, each primer is used to track a well	This paper	N/A
second-level barcode 07	GTGACTGGAGTTCAGACGTGTGCTCTTCCGATCTGGCTGCCTgcgtctactaatacgactcactatagg	for Tag&Pool, each primer is used to track a well	This paper	N/A
second-level barcode 08	GTGACTGGAGTTCAGACGTGTGCTCTTCCGATCTGAGTCCTCgcgtctactaatacgactcactatagg	for Tag&Pool, each primer is used to track a well	This paper	N/A
second-level barcode 09	GTGACTGGAGTTCAGACGTGTGCTCTTCCGATCTCGCTCAGTgcgtctactaatacgactcactatagg	for Tag&Pool, each primer is used to track a well	This paper	N/A
second-level barcode 10	GTGACTGGAGTTCAGACGTGTGCTCTTCCGATCTTATCTGACgcgtctactaatacgactcactatagg	for Tag&Pool, each primer is used to track a well	This paper	N/A
second-level barcode 11	GTGACTGGAGTTCAGACGTGTGCTCTTCCGATCTATATGAGAgcgtctactaatacgactcactatagg	for Tag&Pool, each primer is used to track a well	This paper	N/A
second-level barcode 12	GTGACTGGAGTTCAGACGTGTGCTCTTCCGATCTCTTATGGAgcgtctactaatacgactcactatagg	for Tag&Pool, each primer is used to track a well	This paper	N/A
second-level barcode 13	GTGACTGGAGTTCAGACGTGTGCTCTTCCGATCTTAATCTCGgcgtctactaatacgactcactatagg	for Tag&Pool, each primer is used to track a well	This paper	N/A
second-level barcode 14	GTGACTGGAGTTCAGACGTGTGCTCTTCCGATCTGCGCGATGgcgtctactaatacgactcactatagg	for Tag&Pool, each primer is used to track a well	This paper	N/A
second-level barcode 15	GTGACTGGAGTTCAGACGTGTGCTCTTCCGATCTAGAGCACTgcgtctactaatacgactcactatagg	for Tag&Pool, each primer is used to track a well	This paper	N/A
second-level barcode 16	GTGACTGGAGTTCAGACGTGTGCTCTTCCGATCTTGCCTTGAgcgtctactaatacgactcactatagg	for Tag&Pool, each primer is used to track a well	This paper	N/A
second-level barcode 17	GTGACTGGAGTTCAGACGTGTGCTCTTCCGATCTCTACTCAGgcgtctactaatacgactcactatagg	for Tag&Pool, each primer is used to track a well	This paper	N/A
second-level barcode 18	GTGACTGGAGTTCAGACGTGTGCTCTTCCGATCTTCGTCTGAgcgtctactaatacgactcactatagg	for Tag&Pool, each primer is used to track a well	This paper	N/A
second-level barcode 19	GTGACTGGAGTTCAGACGTGTGCTCTTCCGATCTGAACATACgcgtctactaatacgactcactatagg	for Tag&Pool, each primer is used to track a well	This paper	N/A
second-level barcode 20	GTGACTGGAGTTCAGACGTGTGCTCTTCCGATCTCCTATGACgcgtctactaatacgactcactatagg	for Tag&Pool, each primer is used to track a well	This paper	N/A
second-level barcode 21	GTGACTGGAGTTCAGACGTGTGCTCTTCCGATCTTAATGGCAgcgtctactaatacgactcactatagg	for Tag&Pool, each primer is used to track a well	This paper	N/A
second-level barcode 22	GTGACTGGAGTTCAGACGTGTGCTCTTCCGATCTGTGCCGCTgcgtctactaatacgactcactatagg	for Tag&Pool, each primer is used to track a well	This paper	N/A
second-level barcode 23	GTGACTGGAGTTCAGACGTGTGCTCTTCCGATCTCGGCAATGgcgtctactaatacgactcactatagg	for Tag&Pool, each primer is used to track a well	This paper	N/A
second-level barcode 24	GTGACTGGAGTTCAGACGTGTGCTCTTCCGATCTGCCGTAACgcgtctactaatacgactcactatagg	for Tag&Pool, each primer is used to track a well	This paper	N/A
second-level barcode 25	GTGACTGGAGTTCAGACGTGTGCTCTTCCGATCTAACCATTCgcgtctactaatacgactcactatagg	for Tag&Pool, each primer is used to track a well	This paper	N/A
second-level barcode 26	GTGACTGGAGTTCAGACGTGTGCTCTTCCGATCTCTAATGATgcgtctactaatacgactcactatagg	for Tag&Pool, each primer is used to track a well	This paper	N/A
second-level barcode 27	GTGACTGGAGTTCAGACGTGTGCTCTTCCGATCTTCGGCCTAgcgtctactaatacgactcactatagg	for Tag&Pool, each primer is used to track a well	This paper	N/A
second-level barcode 28	GTGACTGGAGTTCAGACGTGTGCTCTTCCGATCTAGTCAACCgcgtctactaatacgactcactatagg	for Tag&Pool, each primer is used to track a well	This paper	N/A
second-level barcode 29	GTGACTGGAGTTCAGACGTGTGCTCTTCCGATCTGAGCGCAAgcgtctactaatacgactcactatagg	for Tag&Pool, each primer is used to track a well	This paper	N/A
second-level barcode 30	GTGACTGGAGTTCAGACGTGTGCTCTTCCGATCTAACAAGGCgcgtctactaatacgactcactatagg	for Tag&Pool, each primer is used to track a well	This paper	N/A
second-level barcode 31	GTGACTGGAGTTCAGACGTGTGCTCTTCCGATCTGTATGTAGgcgtctactaatacgactcactatagg	for Tag&Pool, each primer is used to track a well	This paper	N/A
second-level barcode 32	GTGACTGGAGTTCAGACGTGTGCTCTTCCGATCTTTCTATGGgcgtctactaatacgactcactatagg	for Tag&Pool, each primer is used to track a well	This paper	N/A
second-level barcode 33	GTGACTGGAGTTCAGACGTGTGCTCTTCCGATCTCCTCGCAAgcgtctactaatacgactcactatagg	for Tag&Pool, each primer is used to track a well	This paper	N/A
second-level barcode 34	GTGACTGGAGTTCAGACGTGTGCTCTTCCGATCTTGGATGCTgcgtctactaatacgactcactatagg	for Tag&Pool, each primer is used to track a well	This paper	N/A
second-level barcode 35	GTGACTGGAGTTCAGACGTGTGCTCTTCCGATCTATGTCGTGgcgtctactaatacgactcactatagg	for Tag&Pool, each primer is used to track a well	This paper	N/A
second-level barcode 36	GTGACTGGAGTTCAGACGTGTGCTCTTCCGATCTAGAGTGCGgcgtctactaatacgactcactatagg	for Tag&Pool, each primer is used to track a well	This paper	N/A
second-level barcode 37	GTGACTGGAGTTCAGACGTGTGCTCTTCCGATCTTGCGTGTCgcgtctactaatacgactcactatagg	for Tag&Pool, each primer is used to track a well	This paper	N/A
second-level barcode 38	GTGACTGGAGTTCAGACGTGTGCTCTTCCGATCTCATACACTgcgtctactaatacgactcactatagg	for Tag&Pool, each primer is used to track a well	This paper	N/A
second-level barcode 39	GTGACTGGAGTTCAGACGTGTGCTCTTCCGATCTCGTATAATgcgtctactaatacgactcactatagg	for Tag&Pool, each primer is used to track a well	This paper	N/A
second-level barcode 40	GTGACTGGAGTTCAGACGTGTGCTCTTCCGATCTTACGCGGCgcgtctactaatacgactcactatagg	for Tag&Pool, each primer is used to track a well	This paper	N/A
second-level barcode 41	GTGACTGGAGTTCAGACGTGTGCTCTTCCGATCTGCGAGTTAgcgtctactaatacgactcactatagg	for Tag&Pool, each primer is used to track a well	This paper	N/A
second-level barcode 42	GTGACTGGAGTTCAGACGTGTGCTCTTCCGATCTTACGGCCGgcgtctactaatacgactcactatagg	for Tag&Pool, each primer is used to track a well	This paper	N/A
second-level barcode 43	GTGACTGGAGTTCAGACGTGTGCTCTTCCGATCTGTCGATTAgcgtctactaatacgactcactatagg	for Tag&Pool, each primer is used to track a well	This paper	N/A
second-level barcode 44	GTGACTGGAGTTCAGACGTGTGCTCTTCCGATCTCTGTCTGCgcgtctactaatacgactcactatagg	for Tag&Pool, each primer is used to track a well	This paper	N/A
second-level barcode 45	GTGACTGGAGTTCAGACGTGTGCTCTTCCGATCTCAGCCGATgcgtctactaatacgactcactatagg	for Tag&Pool, each primer is used to track a well	This paper	N/A
second-level barcode 46	GTGACTGGAGTTCAGACGTGTGCTCTTCCGATCTTGACTACAgcgtctactaatacgactcactatagg	for Tag&Pool, each primer is used to track a well	This paper	N/A
second-level barcode 47	GTGACTGGAGTTCAGACGTGTGCTCTTCCGATCTATTGCCGAgcgtctactaatacgactcactatagg	for Tag&Pool, each primer is used to track a well	This paper	N/A
second-level barcode 48	GTGACTGGAGTTCAGACGTGTGCTCTTCCGATCTGCCATTAGgcgtctactaatacgactcactatagg	for Tag&Pool, each primer is used to track a well	This paper	N/A
